# Supplementary material for: Investigation of the Optical Properties for Quaternary Se60−xGe35Ga5Sbx (x = 0, 5, and 10) Chalcogenide Glass
Source: Materials (Basel). 2022 Sep 15;15(18):6403. doi: 10.3390/ma15186403 (PMC9501473; doi:10.3390/ma15186403)
Supplement: Supplementary file 1 [file materials-15-06403-s001.zip]

Archive with 1 entries (1 files):
- materials-1856792-supplementary.pdf
